# Supplementary material for: Phenotypic characterization and anticancer capacity of CD8+ cytokine-induced killer cells after antigen-induced expansion
Source: PLoS One. 2017 Apr 20;12(4):e0175704. doi: 10.1371/journal.pone.0175704 (PMC5398541; doi:10.1371/journal.pone.0175704)
Supplement: S1 File — The raw data for drawing the Figs 6 and 7. (XLSX) [file pone.0175704.s001.xlsx]

## Sheet: fig 6-b
Cik donor	R/T	%SD	%ED	%SK		CD8 donor	R/T	%SD	%ED	%SK
1	10	5.35	14.11	9.25		1	10	5.76	80.45	79.26
	20	4.98	32.39	28.85			20	5.87	92.52	92.05
2	10	5.35	10.42	5.36		2	10	5.76	69.58	67.72
	20	4.98	16.09	11.69			20	5.87	89.45	88.79
3	10	5.35	11.52	6.52		3	10	5.76	58.43	55.89
	20	4.98	22.64	18.59			20	5.87	80.21	78.98
4	10	5.35	12.39	7.46		4	10	5.76	66.05	63.98
	20	4.98	24.6	20.84			20	5.87	75.17	73.64
5	10	5.35	13.22	8.31		5	10	5.76	64.28	62.1
	20	4.98	23.01	18.98			20	5.87	78.81	77.49
mean	10			7.38		mean	10			64.79
STD				1.5156		STD				8.66124
mean	20			19.79		mean	20			82.07
STD				6.14191		STD				7.84659
P VALUE	10	<0.001
	20	<0.001
	SD = spontaneous death
	ED = experimental death
	SK = specific killing
	10:01:00	20:01:00
CIK	7.38	19.79
CD8 CIK	64.79	82.07

## Sheet: fig 7
RUN 1
effector	target	%SD	%ED	%SK
CIK	K562	5.69	25.99	21.53
CD8 CIK			60.02	57.61
CIK	HO8910	8.79	22.5	15.03
CD8 CIK			55.48	51.19
CIK	A2780	10.75	20.32	10.72
CD8 CIK			59.02	54.08
CIK	3AO	7.89	16.98	9.87
CD8 CIK			63.05	59.89
CIK	SKOV3	12.78	24.19	13.08
CD8 CIK			65.12	60.01
CIK	OVCAR3	11.97	22.55	13.17
CD8 CIK			92.07	89.97				SD = spontaneous death
								ED = experimental death
								SK = specific killing
Run 2
effector	target	%SD	%ED	%SK
CIK	K562	5.16	23.48	19.55
CD8 CIK			63.02	60.61
CIK	HO8910	7.54	24.04	17.82
CD8 CIK			51.23	46.94
CIK	A2780	9.98	17.59	8.02
CD8 CIK			53.02	50.38
CIK	3AO	7.03	18.31	12.16
CD8 CIK			61.6	56.97
CIK	SKOV3	10.75	21.49	12,41
CD8 CIK			58.83	54,52
CIK	OVCAR3	12.29	24.19	14.49
CD8 CIK			90.27	88.62
